# Supplementary material for: Influence of Metal Salts Addition on Physical and Electrochemical Properties of Ethyl and Propylammonium Nitrate
Source: Int J Mol Sci. 2022 Dec 16;23(24):16040. doi: 10.3390/ijms232416040 (PMC9781049; doi:10.3390/ijms232416040)
Supplement: Supplementary file 1 [file ijms-23-16040-s001.zip]

Archive with 1 entries (1 files):
- ijms-2050945-supplementary.pdf
